# Supplementary material for: Sensory Outcomes and Neurotization Techniques Following Mastectomies: A Comprehensive Systematic Review
Source: Cancers (Basel). 2026 Mar 24;18(7):1052. doi: 10.3390/cancers18071052 (PMC13072177; doi:10.3390/cancers18071052)
Supplement: Supplementary file 1 [file cancers-18-01052-s001.zip]

Archive with 3 entries (3 files):
- Supplemental Materials.pdf
- Supplemental Table S1.pdf
- Table S2.pdf
